# Supplementary material for: Recombination of the porcine X chromosome: a high density linkage map
Source: BMC Genet. 2014 Dec 20;15:148. doi: 10.1186/s12863-014-0148-x (PMC4293812; doi:10.1186/s12863-014-0148-x)
Supplement: Additional file 1: Table S1 — SNPs used for the X linkage map construction. [file 12863_2014_148_MOESM1_ESM.xlsx]

## Sheet: Hoja1
SNP ID	Sscrofa 10.2 (pb)	MAF
MARC0099570	37751	0.1795
MARC0024715	1778709	0.2803
ALGA0120304	2484074	0.1847
ASGA0104048	2914326	0.2789
M1GA0027048	3600043	0.1603
ALGA0112265	3975597	0.2244
MARC0018883	4051867	0.3548
ASGA0093155	4319599	0.1795
H3GA0051305	4651387	0.4841
ALGA0099022	4806364	0.293
H3GA0051329	4876523	0.4545
ASGA0080531	4927032	0.2645
ALGA0099088	4942454	0.2675
MARC0037912	5183703	0.4231
ASGA0080602	5283450	0.4744
ALGA0099153	5371409	0.1603
MARC0012677	5385943	0.2436
SIRI0000107	5464915	0.2692
M1GA0023519	5557301	0.2564
H3GA0051398	5600087	0.4679
MARC0107338	5682684	0.4331
ALGA0099221	5708949	0.4331
DRGA0017091	5782952	0.4841
ASGA0090838	5828771	0.3775
ALGA0116628	6028714	0.1812
M1GA0025047	6387129	0.4395
MARC0111499	7269183	0.3822
ALGA0099256	7438484	0.1911
H3GA0051445	7515894	0.2166
ASGA0080719	7674339	0.2994
ALGA0099288	8692219	0.2357
ASGA0099808	9566999	0.4586
ALGA0099305	9671130	0.2357
ALGA0099314	9970257	0.4331
ALGA0099322	10032407	0.3631
M1GA0023567	10075688	0.4713
H3GA0051499	10145695	0.4713
ASGA0100662	10181267	0.4522
ASGA0080798	11060922	0.2484
H3GA0051520	11260891	0.2994
CASI0007528	12634044	0.3949
M1GA0023597	14166551	0.2803
ALGA0099420	15038886	0.2739
M1GA0023608	15117734	0.3376
ALGA0099427	15414393	0.4204
MARC0044887	17459899	0.2803
MARC0070872	17512341	0.3503
ALGA0099453	19819712	0.3841
ALGA0099455	20556792	0.3822
ALGA0099458	20985182	0.2739
MARC0053577	21870366	0.1529
MARC0009964	22416732	0.3312
ASGA0080917	22756962	0.1783
H3GA0051605	22775852	0.1783
ALGA0099485	23218668	0.1699
ASGA0080927	23884239	0.1592
ASGA0080929	23980272	0.1656
DRGA0017183	25264447	0.1565
H3GA0051616	25314206	0.1783
ALGA0099508	25407106	0.1783
ALGA0099504	25869210	0.1783
ALGA0099524	28116041	0.1783
INRA0056602	28617226	0.3567
H3GA0051619	30562520	0.2323
ASGA0081078	33819184	0.1656
ALGA0099657	34692239	0.1656
ASGA0081090	35392148	0.1783
MARC0066869	35500800	0.2293
ASGA0080982	37583277	0.1538
ALGA0099569	37647128	0.1783
ALGA0099589	38364087	0.4904
SIRI0000669	38473276	0.4904
ASGA0081029	39392195	0.4522
ASGA0081033	39470159	0.4586
MARC0112877	39496837	0.4204
ALGA0099629	39631633	0.4777
ASGA0081055	39658724	0.3567
H3GA0051697	39695484	0.2357
M1GA0023684	39994318	0.2548
M1GA0023689	40134610	0.3631
ASGA0081097	41097603	0.2866
ALGA0099692	41879564	0.4899
ASGA0081113	42307123	0.4444
ASGA0081114	42843771	0.2994
ASGA0081117	42942863	0.3949
ASGA0081124	43235615	0.2208
INRA0061248	43645283	0.2611
ASGA0081139	45147562	0.3758
DRGA0017252	45171592	0.2739
ASGA0081148	45395917	0.242
H3GA0051772	45432843	0.242
H3GA0051778	45779996	0.3758
ALGA0099728	45914845	0.1847
H3GA0051784	45972443	0.2357
M1GA0023718	46229089	0.3312
H3GA0052592	46614790	0.3185
CASI0005731	46709947	0.3185
MARC0095030	47338233	0.3503
MARC0071761	48604940	0.1783
ALGA0099736	48628584	0.1783
ALGA0099741	49515649	0.3758
MARC0038794	50904771	0.4904
H3GA0051806	53153142	0.2166
H3GA0051807	53737090	0.4777
ASGA0081192	62086511	0.2357
ALGA0099769	62650052	0.2866
ALGA0099766	63135731	0.2102
INRA0056776	66184308	0.465
H3GA0051841	98978944	0.4395
H3GA0051849	103011287	0.4459
H3GA0051852	103413196	0.3248
ASGA0093330	103858272	0.1592
ASGA0105262	104086577	0.3822
ASGA0102433	104115747	0.4268
MARC0071952	104300020	0.2038
ALGA0099864	104340336	0.2484
H3GA0051863	104421259	0.2994
H3GA0051867	106003938	0.4452
MARC0009604	106228031	0.1975
ALGA0099873	106293015	0.2739
ASGA0081238	106900598	0.2357
ASGA0081240	106970823	0.4268
INRA0056972	107774669	0.2548
ALGA0099892	108491177	0.2229
ALGA0099903	109240818	0.4257
CASI0009915	109396926	0.3121
H3GA0051889	109491735	0.2229
H3GA0051890	109515494	0.414
ALGA0099918	110250748	0.3185
INRA0056990	110344256	0.2258
ALGA0099928	110761672	0.3631
ALGA0099927	110912743	0.2229
ALGA0099937	111836660	0.3631
ALGA0099935	111965300	0.3631
H3GA0051897	112807067	0.2293
ALGA0099963	113548897	0.4268
H3GA0051904	113618068	0.4258
ASGA0081299	113728388	0.4076
H3GA0051923	114520692	0.4522
ASGA0081324	114535864	0.2611
H3GA0051924	114564150	0.1911
ALGA0100001	114622837	0.2484
ALGA0100008	114728235	0.2484
ALGA0100027	115647616	0.242
ASGA0081347	116163275	0.3949
M1GA0023759	118322031	0.4361
ASGA0104582	121348572	0.1656
ALGA0100039	121574868	0.2866
H3GA0051948	122198848	0.3312
ALGA0100073	122284202	0.3503
ASGA0081388	122337247	0.3567
ASGA0087691	122847045	0.4586
ASGA0082290	123376923	0.3694
ALGA0100075	123825958	0.1862
M1GA0023768	124719392	0.3057
INRA0057072	124770564	0.3057
ALGA0100095	125186910	0.2745
H3GA0051975	125268690	0.471
ALGA0100103	125294839	0.2038
ASGA0081427	125347077	0.465
H3GA0051989	125394920	0.4777
ASGA0081434	125422463	0.2038
MARC0001257	125463752	0.2038
DRGA0017303	125503570	0.172
H3GA0052008	125849920	0.1592
H3GA0052009	125876415	0.2994
ASGA0081456	125943947	0.3567
ASGA0081467	126967496	0.4586
H3GA0052032	128352443	0.1975
ALGA0100159	129032125	0.3376
ALGA0100173	129829247	0.3312
M1GA0023815	129878841	0.2611
ALGA0100193	130018690	0.3694
ALGA0100195	130037489	0.4204
ALGA0100201	130061019	0.2994
ALGA0100214	131194931	0.414
H3GA0052072	131221918	0.4777
ALGA0100215	132184154	0.3226
ALGA0100225	132966392	0.4777
ASGA0081542	133974413	0.172
ASGA0081541	133995643	0.2102
MARC0003934	134241213	0.4082
H3GA0052090	138175988	0.4841
ALGA0100253	138440252	0.2739
ASGA0081560	138484005	0.4268
ALGA0100257	138533262	0.1592
ALGA0100258	138620285	0.2866
ALGA0100262	138988497	0.3439
MARC0095079	139204105	0.2866
MARC0052702	139377763	0.4268
H3GA0052117	139913062	0.2194
ASGA0081580	139986269	0.242
MARC0047250	141950120	0.3312
ALGA0100301	142269376	0.4459
ASGA0081629	143146945	0.1529
H3GA0052163	143191017	0.1529
M1GA0023927	143223350	0.4841
M1GA0023920	143256700	0.1592
ASGA0081645	143372799	0.1592
H3GA0052166	143488665	0.4841
