# Supplementary material for: Recombination of the porcine X chromosome: a high density linkage map
Source: BMC Genet. 2014 Dec 20;15:148. doi: 10.1186/s12863-014-0148-x (PMC4293812; doi:10.1186/s12863-014-0148-x)
Supplement: Additional file 2: Table S2 — X chromosome linkage map. [file 12863_2014_148_MOESM2_ESM.xlsx]

## Sheet: Hoja1
SNP ID	Sscrofa 10.2 (bp)	Linkage map (cM)
MARC0099570	37751	0
MARC0024715	1778709	4.704
ALGA0120304	2484074	7.708
ASGA0104048	2914326	10.881
M1GA0027048	3600043	10.881
ALGA0112265	3975597	12.928
MARC0018883	4051867	15.028
ASGA0093155	4319599	15.028
H3GA0051305	4651387	15.028
ALGA0099022	4806364	15.028
H3GA0051329	4876523	19.438
ASGA0080531	4927032	20.637
ALGA0099088	4942454	20.637
MARC0037912	5183703	20.637
ASGA0080602	5283450	20.637
ALGA0099153	5371409	20.637
MARC0012677	5385943	20.637
SIRI0000107	5464915	20.637
M1GA0023519	5557301	20.637
H3GA0051398	5600087	20.637
MARC0107338	5682684	20.637
ALGA0099221	5708949	20.637
DRGA0017091	5782952	20.637
ASGA0090838	5828771	20.637
ALGA0116628	6028714	20.637
M1GA0025047	6387129	22.213
MARC0111499	7269183	22.213
ALGA0099256	7438484	22.213
H3GA0051445	7515894	22.213
ASGA0080719	7674339	22.213
ALGA0099288	8692219	22.213
ASGA0099808	9566999	26.113
ALGA0099305	9671130	27.068
ALGA0099314	9970257	27.068
ALGA0099322	10032407	27.068
M1GA0023567	10075688	27.068
H3GA0051499	10145695	27.068
ASGA0100662	10181267	27.068
ASGA0080798	11060922	27.068
H3GA0051520	11260891	27.068
CASI0007528	12634044	27.068
M1GA0023597	14166551	28.775
ALGA0099420	15038886	29.68
M1GA0023608	15117734	29.68
ALGA0099427	15414393	29.68
MARC0044887	17459899	29.68
MARC0070872	17512341	29.712
ALGA0099453	19819712	32.554
ALGA0099455	20556792	32.554
ALGA0099458	20985182	34.21
MARC0053577	21870366	34.21
MARC0009964	22416732	34.21
ASGA0080917	22756962	34.21
H3GA0051605	22775852	34.21
ALGA0099485	23218668	34.21
ASGA0080927	23884239	34.21
ASGA0080929	23980272	34.21
DRGA0017183	25264447	34.21
H3GA0051616	25314206	34.21
ALGA0099508	25407106	34.21
ALGA0099504	25869210	34.21
ALGA0099524	28116041	34.21
INRA0056602	28617226	34.21
H3GA0051619	30562520	34.21
ASGA0081078	33819184	34.21
ALGA0099657	34692239	34.21
ASGA0081090	35392148	34.21
MARC0066869	35500800	34.21
ASGA0080982	37583277	40.436
ALGA0099569	37647128	40.436
ALGA0099589	38364087	40.436
SIRI0000669	38473276	42.194
ASGA0081029	39392195	42.194
ASGA0081033	39470159	42.194
MARC0112877	39496837	42.194
ALGA0099629	39631633	44.027
ASGA0081055	39658724	45.659
H3GA0051697	39695484	45.736
M1GA0023684	39994318	48.433
M1GA0023689	40134610	48.816
ASGA0081097	41097603	48.816
ALGA0099692	41879564	48.816
ASGA0081113	42307123	48.816
ASGA0081114	42843771	48.816
ASGA0081117	42942863	48.816
ASGA0081124	43235615	48.816
INRA0061248	43645283	48.847
ASGA0081139	45147562	48.847
DRGA0017252	45171592	48.847
ASGA0081148	45395917	48.991
H3GA0051772	45432843	49.025
H3GA0051778	45779996	49.178
ALGA0099728	45914845	49.362
H3GA0051784	45972443	49.414
M1GA0023718	46229089	49.464
H3GA0052592	46614790	49.464
CASI0005731	46709947	49.464
MARC0095030	47338233	49.464
MARC0071761	48604940	52.484
ALGA0099736	48628584	52.484
ALGA0099741	49515649	52.484
MARC0038794	50904771	52.484
H3GA0051806	53153142	53.423
H3GA0051807	53737090	54.133
ASGA0081192	62086511	54.133
ALGA0099769	62650052	55.386
ALGA0099766	63135731	55.599
INRA0056776	66184308	56.07
H3GA0051841	98978944	56.07
H3GA0051849	103011287	56.07
H3GA0051852	103413196	56.07
ASGA0093330	103858272	56.398
ASGA0105262	104086577	57.431
ASGA0102433	104115747	57.431
MARC0071952	104300020	57.431
ALGA0099864	104340336	57.431
H3GA0051863	104421259	57.431
H3GA0051867	106003938	59.908
MARC0009604	106228031	59.908
ALGA0099873	106293015	59.908
ASGA0081238	106900598	59.908
ASGA0081240	106970823	60.81
INRA0056972	107774669	60.81
ALGA0099892	108491177	60.81
ALGA0099903	109240818	60.81
CASI0009915	109396926	60.81
H3GA0051889	109491735	60.81
H3GA0051890	109515494	60.81
ALGA0099918	110250748	61.694
INRA0056990	110344256	61.694
ALGA0099928	110761672	61.694
ALGA0099927	110912743	61.694
ALGA0099937	111836660	61.694
ALGA0099935	111965300	61.694
H3GA0051897	112807067	62.958
ALGA0099963	113548897	63.989
H3GA0051904	113618068	63.989
ASGA0081299	113728388	65.019
H3GA0051923	114520692	66.584
ASGA0081324	114535864	66.584
H3GA0051924	114564150	66.584
ALGA0100001	114622837	66.584
ALGA0100008	114728235	66.584
ALGA0100027	115647616	66.584
ASGA0081347	116163275	66.584
M1GA0023759	118322031	66.584
ASGA0104582	121348572	66.584
ALGA0100039	121574868	66.584
H3GA0051948	122198848	67.795
ALGA0100073	122284202	69.002
ASGA0081388	122337247	70.209
ASGA0087691	122847045	71.698
ASGA0082290	123376923	71.775
ALGA0100075	123825958	72.22
M1GA0023768	124719392	72.403
INRA0057072	124770564	72.423
ALGA0100095	125186910	73.267
H3GA0051975	125268690	73.267
ALGA0100103	125294839	73.267
ASGA0081427	125347077	73.267
H3GA0051989	125394920	73.267
ASGA0081434	125422463	73.267
MARC0001257	125463752	73.267
DRGA0017303	125503570	73.267
H3GA0052008	125849920	73.267
H3GA0052009	125876415	73.267
ASGA0081456	125943947	73.267
ASGA0081467	126967496	75.568
H3GA0052032	128352443	75.568
ALGA0100159	129032125	75.568
ALGA0100173	129829247	75.568
M1GA0023815	129878841	75.568
ALGA0100193	130018690	75.568
ALGA0100195	130037489	77.882
ALGA0100201	130061019	77.882
ALGA0100214	131194931	79.517
H3GA0052072	131221918	79.517
ALGA0100215	132184154	79.517
ALGA0100225	132966392	79.517
ASGA0081542	133974413	79.517
ASGA0081541	133995643	79.517
MARC0003934	134241213	81.186
H3GA0052090	138175988	81.186
ALGA0100253	138440252	81.186
ASGA0081560	138484005	81.186
ALGA0100257	138533262	81.186
ALGA0100258	138620285	81.513
ALGA0100262	138988497	82.662
MARC0095079	139204105	82.662
MARC0052702	139377763	82.662
H3GA0052117	139913062	82.662
ASGA0081580	139986269	82.662
MARC0047250	141950120	84.61
ALGA0100301	142269376	84.61
ASGA0081629	143146945	84.61
H3GA0052163	143191017	84.61
M1GA0023927	143223350	84.61
M1GA0023920	143256700	84.61
ASGA0081645	143372799	84.61
H3GA0052166	143488665	84.61
